# Supplementary material for: Geriatric Nutritional Risk Index (GNRI) and Survival in Pancreatic Cancer: A Retrospective Study
Source: Nutrients. 2025 Jan 30;17(3):509. doi: 10.3390/nu17030509 (PMC11819935; doi:10.3390/nu17030509)
Supplement: Supplementary file 1 [file nutrients-17-00509-s001.zip]

Archive with 1 entries (1 files):
- nutrients-3401511-supplementary.pdf
